# Supplementary material for: Effects of Sex, Age, and Fasting Conditions on Plasma Lipidomic Profiles of Fasted Sprague-Dawley Rats
Source: PLoS One. 2014 Nov 6;9(11):e112266. doi: 10.1371/journal.pone.0112266 (PMC4223040; doi:10.1371/journal.pone.0112266)
Supplement: File S1 — Supplemental tables. Table S1. Nutrient composition of CRF-1 in 100 g. Table S2. Sample information. Table S3. Identified lipid molecules in plasma. Table S4. Normalized levels of lipid molecules in each sample group. (XLSX) [file pone.0112266.s001.xlsx]

## Sheet: Supplemental table S1
Supplemental table S1Nutrient composition of CRF-1 in 100 g
Moisture (g)	8.4
Crude protein (g)	21.9
Crude fat (g)	5.3
Crude ash (g)	6.3
Crude fiber (g)	2.9
Nitrogen free extract (g)	55.2
Calories (kcal)	357

## Sheet: Supplemental table S2
Supplemental table S2 Sample information
Sample groups	G1	G2	G3	G4	G5	G6	G7
Number of individuals	11	11	13	12	11	11	11
Sex	Male	Female	Male	Female	Male	Male	Male
Age	10 weeks	10 weeks	30 weeks	30 weeks	10 weeks	10 weeks	10 weeks
Body weight (g)	349.22±20.65	227.72±14.96***	577.76±37.27†††	305.42±24.18***†††	405.9±26.98$$$	361.64±32.93	347.57±13.37
Fasting	16 hr	16 hr	16 hr	16 hr	No	22 hr	22 hr
Start and end of fasting	from 5-6 pm to 9-10 am	from 5-6 pm to 9-10 am	from 5-6 pm to 9-10 am	from 5-6 pm to 9-10 am	-	from 11 am-12 pm to 9-10 am	from 5-6 pm to 3-4 pm
Blood collection	AM (9-10 am)	AM (9-10 am)	AM (9-10 am)	AM (9-10 am)	AM (9-10 am)	AM (9-10 am)	PM (3-4 pm)
***, p < 0.001 for comparison among sex
†††, p < 0.001 for comparison among age
$$$, p < 0.001 for comparison among feeding condition

## Sheet: Supplemental table S3
Supplemental table S3 Identified lipid molecules in plasma
A. phospholipids in negative ion mode							B. sphingolipids in negative ion mode							C. neutral lipids in positive ion mode						D. polyunsaturated fatty acids and their metabolites in targetted analysis
Classes	ID	m/z	rt	Detected ion	side chains		Classes	ID	m/z	rt	Detected ion	side chains		Classes	ID	m/z	rt	Detected ion		Parent FA	Metabolite class	ID	m/z (Q1/Q3)
LPC	16:0LPC	540.33	3.4493	16:0LPC+HCOO-	NA		SM	34:0SM	749.565	17.3247	34:0SM+HCOO-	d18:0/16:0		Ch/ChE	Ch	369.351	13.7314	Ch-OH-		AA	NA	AA	303.2/259.2
	16:1LPC	538.313	2.73709	16:1LPC+HCOO-	NA			34:1SM	747.562	15.7135	34:1SM+HCOO-	d18:1/16:0			16:0ChE	642.62	50.5498	16:0ChE+NH4+			COX	PGD2	351.2/271.2
	17:0LPC	554.344	3.98206	17:0LPC+HCOO-	NA			34:2SM	745.546	12.5163	34:2SM+HCOO-	d18:2/16:0			16:1ChE	640.602	47.3002	16:1ChE+NH4+				PGF2a	353.2/193.1
	18:0LPC	568.361	4.71119	18:0LPC+HCOO-	NA			36:1SM	775.592	19.7372	36:1SM+HCOO-	d18:1/18:0			17:0ChE	656.634	51.5005	17:0ChE+NH4+				TXB2	369.2/195.1
	18:1LPC	566.344	3.57797	18:1LPC+HCOO-	NA			36:2SM	773.577	15.891	36:2SM+HCOO-	d18:2/18:0			17:1ChE	654.618	48.9476	17:1ChE+NH4+				12-HHT	279.2/179.2
	18:2LPC	564.328	2.83458	18:2LPC+HCOO-	NA			38:1SM	803.622	24.2581	38:1SM+HCOO-	d18:1/20:0			18:0ChEa	670.649	52.5745	18:0ChE+NH4+			LOX	5-HETE	319.2/115.1
	20:1LPC	594.376	4.8402	20:1LPC+HCOO-	NA			40:1SM	831.655	28.9649	40:1SM+HCOO-	d18:1/22:0			18:0ChEb	670.649	53.2396	18:0ChE+NH4+				8-HETE	319.2/155.1
	20:4LPC	588.329	2.76487	20:4LPC+HCOO-	NA			41:1SM	845.672	31.316	41:1SM+HCOO-	d18:1/23:0			18:1ChEa	668.633	49.1671	18:1ChE+NH4+				12-HETE	319.2/179.1
	22:6LPC	612.329	2.54666	22:6LPC+HCOO-	NA			41:2SM	843.656	26.7455	41:2SM+HCOO-	d17:1/24:1			18:1ChEb	668.885	50.439	18:1ChE+NH4+				15-HETE	319.2/219.1
PC	32:0PC	778.555	19.3054	32:0PC+HCOO-	16:0/16:0			42:1SMa	859.688	32.7706	42:1SM+HCOO-	d18:1/24:0			18:2ChE	666.62	47.6365	18:2ChE+NH4+				5,15-diHETE	335.2/201.2
	32:1PC	776.542	15.6367	32:1PC+HCOO-	16:0/16:1			42:1SMb	859.688	33.5151	42:1SM+HCOO-	d18:1/24:0			18:3ChE	664.602	44.8437	18:3ChE+NH4+			P450	16-HETE	319.2/233.2
	33:2PC	788.541	14.5001	33:2PC+HCOO-	15:0/18:2			42:2SM	857.674	28.5444	42:2SM+HCOO-	d18:1/24:1			19:1ChE	682.65	51.4247	19:1ChE+NH4+				17-HETE	319.2/247.2
	34:0PC	806.588	23.6716	34:0PC+HCOO-	18:0/16:0			42:3SM	855.656	24.1972	42:3SM+HCOO-	d18:1/24:2			19:2ChE	680.634	48.745	19:2ChE+NH4+				18-HETE	319.2/261.2
	34:1PC	804.573	19.4095	34:1PC+HCOO-	16:0/18:1			43:1SM	873.703	34.9565	43:1SM+HCOO-	d18:1/25:0			20:1ChE	696.666	52.3939	20:1ChE+NH4+				20-HETE	319.2/289.2
	34:2PC	802.56	16.1891	34:2PC+HCOO-	16:0/18:2		Cer	41:1Cer	680.618	33.8207	41:1Cer+HCOO-	UN			20:2ChE	694.649	49.8666	20:2ChE+NH4+				8,9-diHETrE	337.2/127.1
	34:3PC	800.542	13.1056	34:3PC+HCOO-	16:1/18:2			42:1Cera	694.634	35.2181	42:1Cer+HCOO-	UN			20:3ChEa	692.635	47.4273	20:3ChE+NH4+				5,6-diHETrE	337.2/145.0
	35:2PC	816.572	18.1075	35:2PC+HCOO-	17:0/18:2			42:1Cerb	694.633	36.0505	42:1Cer+HCOO-	d18:1/24:0			20:3ChEb	692.635	48.0666	20:3ChE+NH4+				11,12-diHETrE	337.2/167.2
	35:4PC	812.541	13.6859	35:4PC+HCOO-	15:0/20:4			42:2Cer	692.616	31.1922	42:2Cer+HCOO-	UN			20:4ChE	690.621	45.8589	20:4ChE+NH4+				14,15-diHETrE	337.2/207.2
	36:0PC	834.622	28.3012	36:0PC+HCOO-	18:0/18:0			43:1Cer	708.649	37.3688	43:1Cer+HCOO-	d18:1/25:0			20:5ChE	688.603	42.8765	20:5ChE+NH4+		EPA	NA	EPA	301.2/257.2
	36:1PC	832.603	23.7057	36:1PC+HCOO-	18:0/18:1		HexCer	42:1HexCer	856.686	33.1064	42:1HexCer+HCOO-	d18:1/24:0			21:4ChE	704.635	47.0982	21:4ChE+NH4+			LOX	5-HEPE	317.2/115.1
	36:2PCa	830.598	19.1684	36:2PC+HCOO-	18:1/18:1										21:5ChEa	702.618	43.6669	21:5ChE+NH4+				8-HEPE	317.2/155.1
	36:2PCb	830.589	20.0646	36:2PC+HCOO-	18:0/18:2										21:5ChEb	702.618	44.3339	21:5ChE+NH4+				12-HEPE	317.2/179.1
	36:3PCa	828.572	16.264	36:3PC+HCOO-	18:1/18:2										22:3ChE	720.666	49.7406	22:3ChE+NH4+				15-HEPE	317.2/219.1
	36:3PCb	828.572	17.0543	36:3PC+HCOO-	16:0/20:3										22:5ChE	716.636	45.6654	22:5ChE+NH4+			P450	18-HEPE	317.2/215.1
	36:4PCa	826.557	13.5865	36:4PC+HCOO-	16:0/20:4										22:6ChE	714.62	44.0536	22:6ChE+NH4+				14,15-diHETE	335.2/207.2
	36:4PCb	826.56	15.2934	36:4PC+HCOO-	16:0/20:4										24:6ChE	742.649	46.6944	24:6ChE+NH4+				17,18-diHETE	335.2/247.2
	36:5PCa	824.544	12.3734	36:5PC+HCOO-	16:1/20:4									DG	34:1DG	612.556	25.4951	34:1DG+NH4+		DHA	NA	DHA	327.2/283.2
	36:5PCb	824.544	13.0982	36:5PC+HCOO-	16:0/20:5										34:2DG	610.54	21.6038	34:2DG+NH4+			LOX	4-HDoHE	343.2/101.1
	37:2PCa	844.602	21.4478	37:2PC+HCOO-	19:0/18:2										36:2DG	638.571	25.5597	36:2DG+NH4+				7-HDoHE	343.2/141.2
	37:2PCb	844.606	22.2352	37:2PC+HCOO-	19:0/18:2										36:3DG	636.556	21.7359	36:3DG+NH4+				10-HDoHE	343.2/153.1
	37:4PC	840.572	17.1397	37:4PC+HCOO-	17:0/20:4										36:4DG	634.54	18.1874	36:4DG+NH4+				13-HDoHE	343.2/193.1
	38:3PCa	856.602	19.9046	38:3PC+HCOO-	20:1/18:2										38:5DG	660.556	20.3309	38:5DG+NH4+				14-HDoHE	343.2/205.1
	38:3PCb	856.603	21.0352	38:3PC+HCOO-	18:0/20:3										38:6DG	658.54	17.0134	38:6DG+NH4+				17-HDoHE	343.2/241.1
	38:4PCa	854.59	16.6902	38:4PC+HCOO-	18:0/20:4										40:7DG	684.556	18.8584	40:7DG+NH4+				10,17-diHDoHE	359.2/153.1
	38:4PCb	854.592	18.9962	38:4PC+HCOO-	18:0/20:4										40:8DG	682.54	15.7699	40:8DG+NH4+			P450	20-HDoHE	343.2/241.1
	38:5PCa	852.572	15.3866	38:5PC+HCOO-	18:1/20:4, 16:0/22:5										44:10DG	734.57	19.2729	44:10DG+NH4+				19,20-diHDoPE	361.2/273.2
	38:5PCb	852.572	16.4646	38:5PC+HCOO-	18:0/20:5									TG	48:0TG	824.772	51.2385	48:0TG+NH4+
	38:6PCa	850.557	12.7836	38:6PC+HCOO-	18:2/20:4										48:1TG	822.756	48.7203	48:1TG+NH4+
	38:6PCb	850.557	14.2316	38:6PC+HCOO-	16:0/22:6										48:2TG	820.74	46.1995	48:2TG+NH4+
	39:4PCa	868.605	20.3622	39:4PC+HCOO-	19:0/20:4										49:1TG	836.773	49.9245	49:1TG+NH4+
	39:4PCb	868.605	21.1353	39:4PC+HCOO-	19:0/20:4										49:2TG	834.757	47.6606	49:2TG+NH4+
	39:6PC	864.569	15.8721	39:6PC+HCOO-	17:0/22:6										50:0TG	852.803	53.3121	50:0TG+NH4+
	40:4PC	882.622	22.1176	40:4PC+HCOO-	18:0/22:4										50:1TG	850.788	51.1267	50:1TG+NH4+
	40:5PCa	880.602	18.9906	40:5PC+HCOO-	20:1/20:4, 18:0/22:5										50:2TG	848.773	48.9571	50:2TG+NH4+
	40:5PCb	880.602	20.5551	40:5PC+HCOO-	18:0/22:5										50:3TG	846.756	46.1341	50:3TG+NH4+
	40:6PCa	878.589	15.7702	40:6PC+HCOO-	20:2/20:4										50:4TG	844.74	43.2617	50:4TG+NH4+
	40:6PCb	878.588	17.7409	40:6PC+HCOO-	18:0/22:6										51:1TG	864.804	52.1479	51:1TG+NH4+
	40:7PC	876.571	14.2872	40:7PC+HCOO-	20:3/20:4										51:2TG	862.787	49.7657	51:2TG+NH4+
	40:8PC	874.556	12.0431	40:8PC+HCOO-	20:4/20:4										51:3TG	860.772	47.5427	51:3TG+NH4+
ePC	34:1ePC	790.595	22.0163	34:1ePC+HCOO-	UN										51:4TG	858.757	44.9148	51:4TG+NH4+
	36:4ePC	812.578	17.5785	36:4ePC+HCOO-	16:0e/20:4										52:0TG	880.835	54.7554	52:0TG+NH4+
	36:5ePC	810.561	16.7608	36:5ePC+HCOO-	16:1e/20:4										52:1TG	878.82	53.1897	52:1TG+NH4+
	38:5ePC	838.592	17.6266	38:5ePC+HCOO-	18:1e/20:4, 16:0e/22:5										52:2TG	876.805	51.0443	52:2TG+NH4+
LPE	18:0LPE	480.307	4.82714	18:0LPE-H+	NA										52:3TG	874.789	48.8677	52:3TG+NH4+
PE	36:2PE	742.536	20.6897	36:2PE-H+	18:0/18:2										52:4TG	872.775	48.0391	52:4TG+NH4+
	36:4PE	738.511	15.8072	36:4PE-H+	UN										52:5TGa	870.757	44.022	52:5TG+NH4+
	38:4PE	766.534	19.6352	38:4PE-H+	18:0/20:4										52:5TGb	870.757	45.047	52:5TG+NH4+
	40:6PE	790.538	18.2604	40:6PE-H+	UN										52:6TGa	868.742	40.4834	52:6TG+NH4+
ePE	36:5ePE	722.509	17.383	36:5ePE-H+	16:1e/20:4										52:6TGb	868.74	41.8725	52:6TG+NH4+
	38:5ePE	750.541	21.4897	38:5ePE-H+	18:1e/20:4										52:6TGc	868.743	42.5712	52:6TG+NH4+
	38:6ePE	748.528	17.446	38:6ePE-H+	18:2e/20:4, 16:1e/22:5										52:7TG	866.727	39.2562	52:7TG+NH4+
PI	34:2PI	833.514	13.5667	34:2PI-H+	16:0/18:2										53:2TG	890.819	51.9957	53:2TG+NH4+
	36:2PI	861.545	16.9252	36:2PI-H+	18:0/18:2										53:3TG	888.803	50.0474	53:3TG+NH4+
	36:4PI	857.516	12.8282	36:4PI-H+	16:0/20:4										53:4TG	886.788	47.7988	53:4TG+NH4+
	37:4PI	871.531	14.3854	37:4PI-H+	17:0/20:4										53:5TG	884.773	44.9616	53:5TG+NH4+
	38:4PI	885.547	16.0687	38:4PI-H+	18:0/20:4										53:6TG	882.757	43.751	53:6TG+NH4+
	38:5PI	883.529	12.98	38:5PI-H+	18:1/20:4										54:0TG	908.866	55.7706	54:0TG+NH4+
	40:6PI	909.546	14.9802	40:6PI-H+	18:0/22:6										54:1TG	906.85	54.5625	54:1TG+NH4+
															54:2TG	904.835	53.0341	54:2TG+NH4+
															54:3TG	902.82	51.1514	54:3TG+NH4+
If more than 2 lipid species possess same formula, each lipid molecules put alphabet after class to distinguish each other															54:4TGa	900.805	48.7993	54:4TG+NH4+
															54:4TGb	900.804	50.5076	54:4TG+NH4+
															54:5TG	898.789	47.9341	54:5TG+NH4+
															54:6TGa	896.771	43.6383	54:6TG+NH4+
															54:6TGb	896.772	45.3827	54:6TG+NH4+
															54:7TGa	894.757	40.8364	54:7TG+NH4+
															54:7TGb	894.758	42.0043	54:7TG+NH4+
															54:7TGc	894.757	42.9263	54:7TG+NH4+
															54:8TGa	892.741	39.2661	54:8TG+NH4+
															54:8TGb	892.741	40.3891	54:8TG+NH4+
															55:2TG	918.852	53.7654	55:2TG+NH4+
															55:7TG	908.774	44.0127	55:7TG+NH4+
															55:8TG	906.759	42.2273	55:8TG+NH4+
															56:0TG	936.897	56.6111	56:0TG+NH4+
															56:1TG	934.883	55.604	56:1TG+NH4+
															56:2TG	932.867	54.4054	56:2TG+NH4+
															56:3TG	930.85	53.0695	56:3TG+NH4+
															56:4TGa	928.833	50.9468	56:4TG+NH4+
															56:4TGb	928.834	52.6616	56:4TG+NH4+
															56:5TGa	926.818	48.8729	56:5TG+NH4+
															56:5TGb	926.818	49.7298	56:5TG+NH4+
															56:5TGc	926.82	50.4049	56:5TG+NH4+
															56:6TG	924.804	47.7873	56:6TG+NH4+
															56:7TGa	922.789	45.2699	56:7TG+NH4+
															56:7TGb	922.789	46.7073	56:7TG+NH4+
															56:8TGa	920.773	42.3727	56:8TG+NH4+
															56:8TGb	920.774	43.9953	56:8TG+NH4+
															56:9TGa	918.757	39.6463	56:9TG+NH4+
															56:9TGb	918.759	41.2688	56:9TG+NH4+
															56:10TG	916.745	36.753	56:10TG+NH4+
															57:2TG	946.881	55.0964	57:2TG+NH4+
															58:1TG	962.915	56.4663	58:1TG+NH4+
															58:2TG	960.899	55.5244	58:2TG+NH4+
															58:3TG	958.882	54.5037	58:3TG+NH4+
															58:4TG	956.867	52.9671	58:4TG+NH4+
															58:5TG	954.851	52.4003	58:5TG+NH4+
															58:6TG	952.834	50.0962	58:6TG+NH4+
															58:7TGa	950.821	47.9446	58:7TG+NH4+
															58:7TGb	950.82	49.2792	58:7TG+NH4+
															58:8TGa	948.805	45.188	58:8TG+NH4+
															58:8TGb	948.806	46.9724	58:8TG+NH4+
															58:9TGa	946.789	42.3071	58:9TG+NH4+
															58:9TGb	946.79	43.9489	58:9TG+NH4+
															58:10TGa	944.772	40.9187	58:10TG+NH4+
															58:10TGb	944.772	42.7627	58:10TG+NH4+
															58:11TG	942.757	38.3535	58:11TG+NH4+
															60:1TG	990.946	57.1633	60:1TG+NH4+
															60:2TG	988.931	56.3891	60:2TG+NH4+
															60:3TG	986.916	55.5794	60:3TG+NH4+
															60:4TG	984.899	54.4155	60:4TG+NH4+
															60:5TGa	982.883	53.1084	60:5TG+NH4+
															60:5TGb	982.882	54.0334	60:5TG+NH4+
															60:9TG	974.821	46.7062	60:9TG+NH4+
															60:11TGa	970.789	41.0545	60:11TG+NH4+
															60:11TGb	970.788	42.6996	60:11TG+NH4+
															60:12TGa	968.776	38.3241	60:12TG+NH4+
															60:12TGb	968.774	39.5306	60:12TG+NH4+
															60:13TG	966.757	36.7698	60:13TG+NH4+
															62:2TG	1016.96	57.0971	62:2TG+NH4+
															62:3TG	1014.95	56.4323	62:3TG+NH4+
															62:4TG	1012.93	55.4601	62:4TG+NH4+
															62:5TGa	1010.91	54.4701	62:5TG+NH4+
															62:5TGb	1010.91	55.2304	62:5TG+NH4+
															62:12TG	996.805	42.1912	62:12TG+NH4+
															62:13TGa	994.791	39.4976	62:13TG+NH4+
															62:13TGb	994.789	41.1753	62:13TG+NH4+
															62:14TG	992.773	37.9996	62:14TG+NH4+
														CoQ	CoQ9	812.657	35.9442	CoQ9+NH4+

## Sheet: Supplemental table S4
Supplemental table S4 Normalized levels of lipid molecules in each sample group
		Sample groups
Lipid classes	Lipid molecules	G1	G2	G3	G4	G5	G6	G7
LPC	16:0LPC	0.97±0.08	0.89±0.08	0.96±0.21	1.1±0.18	1.24±0.14	1.01±0.11	0.99±0.12
	16:1LPC	0.97±0.17	0.97±0.21	0.78±0.22	0.98±0.19	2.44±1.08	1.08±0.17	0.94±0.19
	17:0LPC	0.95±0.13	1.14±0.28	0.73±0.3	1.46±0.48	1.23±0.18	0.94±0.17	0.88±0.13
	18:0LPC	0.91±0.13	1.65±0.17	0.76±0.17	1.68±0.15	1.04±0.11	0.92±0.11	0.93±0.17
	18:1LPC	1.01±0.14	0.86±0.14	0.81±0.21	1.12±0.24	1.88±0.41	0.99±0.17	0.89±0.18
	18:2LPC	1.02±0.19	0.96±0.2	0.81±0.16	1.29±0.21	2.62±0.42	1.05±0.18	0.87±0.14
	20:1LPC	1.1±0.26	0.89±0.16	0.67±0.21	1.19±0.37	1.42±0.23	1.03±0.23	0.85±0.18
	20:4LPC	0.97±0.08	1.13±0.3	0.96±0.3	1.46±0.45	0.95±0.14	1±0.15	0.97±0.19
	22:6LPC	0.89±0.19	1.47±0.64	0.93±0.37	3.18±1.06	1.21±0.32	0.87±0.23	0.79±0.21
PC	32:0PC	0.98±0.26	0.98±0.33	1.09±0.35	1.19±0.33	1.28±0.23	0.92±0.23	0.84±0.29
	32:1PC	0.92±0.22	1.22±0.35	0.78±0.38	0.98±0.29	4.76±3.17	0.95±0.29	0.9±0.27
	33:2PC	1.12±0.25	0.9±0.2	0.92±0.33	1±0.27	3.38±0.4	1.08±0.25	0.94±0.2
	34:0PC	0.87±0.21	1.41±0.46	0.94±0.31	1.94±0.5	1.34±0.21	0.83±0.12	0.77±0.2
	34:1PC	0.94±0.34	1.04±0.23	0.88±0.32	1.18±0.19	2.01±0.61	0.91±0.21	0.89±0.23
	34:2PC	0.97±0.16	0.9±0.16	0.96±0.25	1.05±0.15	1.77±0.22	1.01±0.17	0.91±0.15
	34:3PC	1.03±0.24	0.99±0.27	1.01±0.54	1.01±0.23	3.98±1.08	1.08±0.25	0.88±0.32
	35:2PC	0.96±0.22	1.13±0.42	0.75±0.2	1.25±0.37	2.79±0.4	0.98±0.21	0.75±0.21
	35:4PC	1.07±0.26	1.06±0.37	1.03±0.4	1.28±0.46	1.15±0.3	0.99±0.25	1.03±0.55
	36:0PC	0.87±0.3	2.89±1.22	0.72±0.3	4.01±1.47	1.17±0.24	0.81±0.16	0.7±0.27
	36:1PC	0.9±0.35	1.95±0.54	0.64±0.21	1.76±0.34	1.65±0.49	0.83±0.14	0.8±0.26
	36:2PCa	1.01±0.12	0.96±0.07	0.99±0.11	0.99±0.09	1.26±0.23	1±0.1	0.99±0.08
	36:2PCb	0.85±0.18	1.34±0.27	0.63±0.16	1.33±0.18	1.53±0.21	0.87±0.14	0.76±0.17
	36:3PCa	1.14±0.18	0.92±0.2	0.84±0.31	1.02±0.28	3.99±0.67	1.13±0.22	0.92±0.25
	36:3PCb	1.13±0.3	0.84±0.29	0.66±0.33	0.95±0.22	2.67±0.93	1.04±0.31	0.85±0.32
	36:4PCa	1.23±0.31	0.91±0.23	0.95±0.47	1±0.25	8.59±1.37	1.19±0.3	0.93±0.25
	36:4PCb	0.98±0.15	1.13±0.29	1.06±0.28	1.26±0.22	0.99±0.16	1.01±0.16	1.02±0.29
	36:5PCa	1.02±0.34	0.96±0.26	1.02±0.46	0.98±0.39	1.76±0.71	1.16±0.28	1.03±0.52
	36:5PCb	0.89±0.28	1.42±0.66	0.53±0.23	1.7±0.7	5.29±1.47	0.99±0.26	0.91±0.26
	37:2PCa	1.02±0.23	1.01±0.18	0.76±0.15	1.25±0.38	1.95±0.46	1.14±0.29	0.81±0.23
	37:2PCb	0.94±0.22	1.27±0.49	0.61±0.18	1.59±0.48	2.58±0.42	0.88±0.26	0.69±0.15
	37:4PC	0.97±0.25	1.85±1.06	0.83±0.3	2.37±1.02	0.87±0.19	0.95±0.23	0.94±0.4
	38:3PCa	1.14±0.34	1.15±0.27	0.61±0.16	1.36±0.47	2.28±0.44	1.01±0.23	0.83±0.17
	38:3PCb	0.97±0.31	1.77±0.73	0.39±0.24	1.69±0.62	1.82±0.72	0.92±0.24	0.76±0.36
	38:4PCa	1.06±0.18	1±0.34	0.59±0.28	1.06±0.38	3.63±1.18	1.03±0.29	0.85±0.26
	38:4PCb	0.91±0.13	1.92±0.61	0.82±0.22	2.07±0.61	0.81±0.16	0.95±0.14	0.97±0.25
	38:5PCa	1±0.21	0.88±0.26	0.8±0.32	1.33±0.42	1.31±0.34	0.99±0.19	0.91±0.29
	38:5PCb	0.86±0.15	2.38±1.24	0.52±0.19	2.77±1.15	2.51±0.86	0.82±0.16	0.83±0.25
	38:6PCa	1.04±0.27	1.01±0.26	0.82±0.27	1.13±0.26	2±0.33	0.96±0.17	0.87±0.25
	38:6PCb	0.92±0.18	1.26±0.45	1.2±0.41	2.3±0.56	0.93±0.25	0.89±0.17	0.93±0.23
	39:4PCa	1.03±0.22	1.23±0.38	1±0.36	1.9±0.96	0.77±0.21	1.04±0.32	1.01±0.37
	39:4PCb	0.96±0.29	1.96±0.8	0.83±0.23	2.43±0.97	0.98±0.2	0.96±0.22	0.99±0.27
	39:6PC	0.9±0.21	1.83±0.72	0.98±0.28	2.76±1.06	0.96±0.23	0.83±0.19	0.79±0.19
	40:4PC	0.97±0.25	2.13±0.62	0.81±0.25	1.78±0.4	1.06±0.27	0.93±0.19	0.93±0.23
	40:5PCa	0.97±0.24	1.48±0.41	0.63±0.18	1.75±0.45	1.04±0.32	1.02±0.17	0.86±0.19
	40:5PCb	0.87±0.28	3.32±1.55	0.53±0.21	2.84±0.96	1.24±0.65	0.84±0.2	0.89±0.3
	40:6PCa	1.19±0.23	0.96±0.42	0.6±0.4	1.14±0.67	1.79±0.73	1.13±0.27	0.93±0.37
	40:6PCb	0.88±0.22	2.69±0.69	0.85±0.27	3.45±0.58	0.85±0.22	0.87±0.15	0.89±0.23
	40:7PC	0.98±0.23	1.05±0.34	0.86±0.43	1.92±0.76	1.47±0.48	0.87±0.27	0.77±0.24
	40:8PC	1±0.15	1.34±0.44	0.93±0.37	1.5±0.54	0.94±0.18	0.97±0.15	0.93±0.3
ePC	34:1ePC	0.92±0.21	1.53±0.48	0.88±0.31	1.56±0.28	0.95±0.21	0.88±0.2	0.78±0.31
	36:4ePC	0.97±0.22	1.26±0.36	0.95±0.35	1.2±0.28	0.97±0.17	0.98±0.14	0.95±0.4
	36:5ePC	0.93±0.33	1.41±0.4	0.92±0.34	1.52±0.3	0.79±0.23	0.95±0.21	0.82±0.28
	38:5ePC	0.99±0.24	1.27±0.39	0.9±0.27	1.14±0.31	0.91±0.18	0.99±0.19	0.89±0.27
LPE	18:0LPE	0.76±0.15	1.33±0.27	0.82±0.19	1.52±0.27	1.23±0.21	0.85±0.16	0.89±0.18
PE	36:2PE	1.07±0.35	0.81±0.28	1.06±0.4	0.98±0.42	6.48±1.56	1±0.32	1.03±0.24
	36:4PE	0.98±0.25	0.68±0.2	1.27±0.34	0.95±0.2	2.03±0.44	0.94±0.36	0.94±0.21
	38:4PE	0.89±0.32	0.73±0.31	1.17±0.35	1.02±0.38	1.51±0.31	0.82±0.32	0.91±0.24
	40:6PE	0.74±0.24	1.16±0.85	1.21±0.38	2.31±0.88	1.6±0.42	0.72±0.2	0.74±0.19
ePE	36:5ePE	1.01±0.33	1.24±0.5	1.19±0.5	1.41±0.53	1.05±0.28	0.9±0.35	0.97±0.48
	38:5ePE	0.93±0.41	1.4±0.55	1.17±0.53	1.52±0.39	1.02±0.36	0.87±0.34	0.82±0.35
	38:6ePE	1.07±0.4	1.1±0.43	1.09±0.39	1.23±0.29	1.2±0.31	0.89±0.32	0.86±0.29
PI	34:2PI	0.9±0.2	1.17±0.35	0.98±0.29	1.57±0.47	2.23±0.34	0.92±0.19	0.76±0.16
	36:2PI	0.93±0.34	1.54±0.6	0.89±0.42	1.32±0.67	2.3±0.48	0.85±0.22	0.72±0.24
	36:4PI	0.97±0.22	0.94±0.3	0.86±0.29	1.58±0.39	1.31±0.37	1.02±0.27	0.83±0.19
	37:4PI	0.96±0.37	1.23±0.37	0.76±0.26	1.69±0.44	1.13±0.33	0.9±0.17	0.74±0.2
	38:4PI	0.97±0.16	1.91±0.36	0.91±0.21	2.2±0.37	0.68±0.07	1.01±0.11	0.97±0.21
	38:5PI	1.04±0.27	1.06±0.27	0.82±0.26	1.29±0.42	1.93±0.33	1±0.33	0.74±0.21
	40:6PI	1.11±0.35	0.83±0.36	1.37±0.61	0.95±0.62	1.37±0.38	1.1±0.32	0.99±0.36
SM	34:0SM	1.06±0.24	0.82±0.24	1.54±0.46	1.01±0.18	0.98±0.16	1.01±0.23	0.81±0.26
	34:1SM	1±0.27	0.88±0.22	1.26±0.37	1.16±0.23	0.94±0.15	0.99±0.17	0.88±0.26
	34:2SM	0.94±0.28	1.06±0.34	1.08±0.33	1.46±0.3	1.01±0.2	0.92±0.19	0.88±0.26
	36:1SM	0.88±0.29	2.1±0.67	1.05±0.39	2.71±0.6	0.62±0.14	0.94±0.15	0.86±0.27
	36:2SM	0.93±0.24	1.75±0.35	0.9±0.29	2.25±0.59	0.66±0.17	0.98±0.23	0.95±0.24
	38:1SM	1±0.34	1.94±0.62	0.96±0.3	2.32±0.48	0.84±0.18	0.93±0.18	0.82±0.3
	40:1SM	0.94±0.22	1.9±0.57	0.8±0.26	1.9±0.41	0.98±0.16	0.97±0.17	0.81±0.29
	41:1SM	0.97±0.25	1.71±0.49	0.75±0.23	1.75±0.32	0.92±0.19	0.98±0.14	0.82±0.27
	41:2SM	0.97±0.29	1.95±0.47	0.66±0.13	2.19±0.39	0.88±0.12	1±0.18	0.87±0.28
	42:1SMa	1.22±0.4	0.94±0.16	1.22±0.55	1.21±0.32	0.85±0.14	1.15±0.28	0.98±0.34
	42:1SMb	0.97±0.24	1.51±0.37	0.77±0.24	1.58±0.31	0.96±0.16	0.99±0.17	0.83±0.31
	42:2SM	0.92±0.18	1.55±0.43	0.67±0.21	1.57±0.28	0.97±0.18	0.94±0.17	0.77±0.31
	42:3SM	0.95±0.21	1.56±0.48	0.72±0.21	1.83±0.29	0.99±0.15	0.95±0.18	0.81±0.3
	43:1SM	1.2±0.41	0.73±0.17	1.29±0.42	0.97±0.26	0.91±0.22	1.3±0.27	1.02±0.33
Cer	41:1Cer	0.89±0.19	1.92±0.76	0.72±0.25	1.48±0.5	1.2±0.26	0.89±0.19	0.79±0.33
	42:1Cera	1.06±0.34	0.98±0.22	1.1±0.61	1.04±0.28	1.09±0.43	1.01±0.22	0.86±0.32
	42:1Cerb	0.91±0.18	1.63±0.54	0.67±0.21	1.3±0.32	1.36±0.37	0.9±0.21	0.71±0.32
	42:2Cer	0.91±0.15	1.67±0.69	0.68±0.28	1.39±0.46	1.22±0.31	0.9±0.22	0.8±0.43
	43:1Cer	1.1±0.29	0.85±0.24	1.05±0.37	0.92±0.23	1.24±0.53	1.16±0.22	0.98±0.36
HexCer	42:1HexCer	1.01±0.57	2.95±0.9	0.65±0.2	3.79±0.98	1.31±0.41	0.8±0.18	0.76±0.32
Ch/ChE	Ch	0.98±0.07	1.15±0.12	0.96±0.17	1.15±0.09	0.99±0.1	0.96±0.05	0.9±0.13
	16:0ChE	0.92±0.22	0.81±0.36	0.9±0.32	1.04±0.24	1.24±0.2	0.96±0.23	0.93±0.29
	16:1ChE	1.16±0.21	1.01±0.33	0.68±0.3	0.74±0.2	3.06±1.9	1.17±0.36	1.18±0.48
	17:0ChE	1.03±0.27	0.87±0.25	1.01±0.3	1.13±0.24	1.38±0.3	1.05±0.23	0.81±0.19
	17:1ChE	1.17±0.19	1.03±0.35	0.69±0.26	0.93±0.23	2.06±0.63	1.08±0.21	1.02±0.42
	18:0ChEa	0.95±0.28	0.93±0.29	0.97±0.36	1.49±0.52	1.18±0.4	1.04±0.28	0.78±0.28
	18:0ChEb	1.04±0.36	1.54±0.37	0.78±0.17	1.4±0.36	0.87±0.12	1.05±0.13	1.11±0.33
	18:1ChEa	0.98±0.31	0.72±0.34	1.22±0.45	1.08±0.28	1.52±0.22	0.99±0.24	0.82±0.25
	18:1ChEb	1.32±0.66	0.86±0.4	0.81±0.44	0.62±0.49	1.1±0.5	1.23±0.48	1.28±0.29
	18:2ChE	1.05±0.2	1.02±0.32	0.83±0.2	1.1±0.19	1.63±0.15	1.05±0.13	0.99±0.27
	18:3ChE	0.95±0.17	1.4±0.41	0.6±0.26	1.3±0.4	1.28±0.26	0.88±0.18	0.89±0.33
	19:1ChE	1.08±0.26	0.82±0.2	0.95±0.24	0.92±0.2	1.58±0.32	1.06±0.29	0.91±0.26
	19:2ChE	0.88±0.23	0.98±0.33	0.94±0.26	1.38±0.33	1.38±0.45	1.03±0.29	0.74±0.25
	20:1ChE	0.93±0.33	0.98±0.27	0.81±0.25	1.36±0.3	1.32±0.66	0.95±0.29	0.75±0.31
	20:2ChE	0.92±0.27	1.11±0.41	0.78±0.23	1.58±0.4	1.71±0.63	1.02±0.27	0.75±0.32
	20:3ChEa	0.93±0.17	1.22±0.4	1.66±0.58	1.94±0.67	0.81±0.23	0.97±0.19	0.91±0.32
	20:3ChEb	1.03±0.26	1.28±0.6	0.47±0.29	1.08±0.26	1.63±0.52	1.05±0.25	0.93±0.41
	20:4ChE	0.92±0.15	1.48±0.33	0.97±0.28	1.59±0.3	0.79±0.15	0.94±0.14	0.97±0.27
	20:5ChE	0.87±0.17	1.91±1.26	0.41±0.18	2.04±1.12	3.12±1.05	0.97±0.23	0.91±0.45
	21:4ChE	0.81±0.22	1.55±0.8	1.34±0.48	2.72±0.95	0.69±0.23	0.9±0.21	0.79±0.31
	21:5ChEa	0.93±0.27	1.73±0.55	0.99±0.28	2.11±0.44	0.72±0.26	0.93±0.17	0.92±0.41
	21:5ChEb	0.9±0.23	1.94±1	0.52±0.23	2.37±0.96	2.33±1.01	1.06±0.3	0.86±0.51
	22:3ChE	0.87±0.29	2.51±1.12	0.99±0.66	4.37±1.6	0.8±0.33	1.04±0.4	0.82±0.4
	22:5ChE	0.81±0.25	1.45±0.53	0.87±0.29	2.05±0.67	1.07±0.46	0.94±0.28	0.76±0.31
	22:6ChE	0.94±0.37	2.16±1.17	1.09±0.46	3.74±1.17	0.74±0.18	0.81±0.13	0.89±0.22
	24:6ChE	0.87±0.31	2±1	1.22±0.47	3.95±1.3	0.77±0.32	0.93±0.25	0.76±0.23
DG	34:1DG	1.08±0.61	0.73±0.4	0.84±0.32	1.28±0.55	4.4±1.07	0.94±0.29	1.09±0.46
	34:2DG	1.12±0.5	0.62±0.38	0.89±0.33	1.15±0.52	2.6±0.6	1.03±0.31	1.1±0.42
	36:2DG	1.24±0.65	0.89±0.56	0.96±0.67	1.61±0.75	5.43±1.48	1±0.3	1.06±0.39
	36:3DG	1.12±0.55	0.74±0.53	0.87±0.33	1.46±0.67	2.72±0.7	1.04±0.29	1.01±0.36
	36:4DG	1.07±0.5	0.61±0.41	0.93±0.26	1.35±0.58	1.7±0.46	1.02±0.33	1.02±0.27
	38:5DG	1.09±0.27	1.38±0.67	0.88±0.43	1.94±0.72	0.79±0.26	1.15±0.31	1.04±0.36
	38:6DG	1.04±0.28	1.06±0.54	0.98±0.33	1.47±0.46	0.34±0.12	1.09±0.28	1.22±0.34
	40:7DG	1.45±0.63	0.73±0.47	0.83±0.29	0.79±0.32	1.39±0.75	1.38±0.56	1.79±0.84
	40:8DG	1.45±0.71	0.81±0.48	0.9±0.32	0.88±0.22	0.72±0.44	1.4±0.6	1.9±0.79
	44:10DG	0.99±0.28	1.13±0.38	1.09±0.28	1.39±0.36	1.29±0.31	0.9±0.19	0.89±0.31
TG	48:0TG	0.93±0.64	0.36±0.14	2.19±1.1	0.84±0.44	8.1±4.64	0.87±0.33	1.38±0.63
	48:1TG	1.17±1.01	0.61±0.32	1.24±0.57	1.04±0.57	49.01±52.15	1.03±0.39	1.09±0.38
	48:2TG	1.05±0.74	0.68±0.38	1.16±0.4	1.17±0.59	19.32±8.68	0.98±0.36	1.05±0.32
	49:1TG	1.17±0.66	0.59±0.23	1.47±0.75	0.95±0.42	11.94±6.1	1.05±0.36	0.94±0.23
	49:2TG	1.05±0.62	0.4±0.18	1.38±0.66	0.75±0.4	6.15±1.73	0.95±0.35	0.88±0.31
	50:0TG	1.09±0.73	0.55±0.22	1.85±0.81	1.02±0.52	3.18±1.09	0.81±0.25	1.19±0.5
	50:1TG	1.11±0.89	0.6±0.45	1.34±0.56	1.27±0.71	27.4±14.48	0.95±0.33	1.06±0.43
	50:2TG	1.09±1.05	0.46±0.34	1.27±0.37	1.03±0.53	12.47±4.91	0.88±0.3	1.08±0.38
	50:3TG	1.22±1.23	0.74±0.6	0.98±0.43	1.22±0.61	26.35±13.14	1.13±0.5	1.08±0.48
	50:4TG	0.97±0.59	0.52±0.39	1.09±0.39	1.19±0.61	8.27±1.84	0.91±0.35	0.89±0.26
	51:1TG	1.16±0.78	0.62±0.36	1.61±0.85	1.1±0.48	7.34±3.05	1.03±0.35	0.91±0.31
	51:2TG	1.21±1.01	0.43±0.29	1.57±0.75	0.97±0.62	13.68±6.02	0.96±0.45	0.82±0.25
	51:3TG	1.08±0.83	0.57±0.41	1.18±0.45	1.33±0.82	9.17±2.78	1.05±0.37	0.91±0.25
	51:4TG	1.01±0.56	0.48±0.26	1.3±0.39	1.13±0.6	4.5±0.91	0.96±0.38	0.91±0.22
	52:0TG	1.14±0.74	0.7±0.4	1.35±0.81	0.97±0.52	1.93±0.4	0.75±0.36	0.98±0.37
	52:1TG	1.12±0.79	0.59±0.35	1.46±0.65	1.19±0.58	11.43±6.8	0.92±0.35	0.94±0.29
	52:2TG	1.35±1.55	0.72±0.58	1.13±0.79	2.04±1.7	20.3±8.09	0.95±0.38	1.04±0.76
	52:3TG	1±0.73	0.52±0.49	1.02±0.29	1.37±0.79	4.89±1.09	0.94±0.37	0.91±0.32
	52:4TG	1.02±0.65	0.49±0.26	2.36±1.08	0.89±0.38	1.5±0.51	0.8±0.28	1.5±0.61
	52:5TGa	1.14±0.96	0.62±0.48	0.88±0.3	1.23±0.72	10.12±1.8	1.1±0.44	1.03±0.39
	52:5TGb	0.97±0.73	0.79±0.47	1.12±0.47	1.12±0.62	6.45±2.76	0.94±0.29	1.06±0.4
	52:6TGa	0.98±0.69	0.65±0.47	1.06±0.44	1.09±0.52	6.5±1.33	0.95±0.38	0.9±0.34
	52:6TGb	0.87±0.55	0.76±0.52	0.91±0.3	1.23±0.63	3.27±0.46	0.83±0.31	0.91±0.34
	52:6TGc	1.15±1.07	0.88±0.69	0.75±0.4	0.92±0.41	7.51±3.46	1.25±0.81	1.28±0.63
	52:7TG	1.12±0.57	0.92±0.72	0.84±0.39	0.98±0.47	3.4±0.71	1.03±0.54	1.2±0.57
	53:2TG	1.22±0.94	0.57±0.32	1.61±0.73	1.06±0.47	6.54±2.35	1±0.42	0.83±0.23
	53:3TG	1.12±0.72	0.6±0.4	1.28±0.44	1.47±0.8	7.24±1.69	0.94±0.34	0.9±0.28
	53:4TG	0.98±0.48	0.55±0.35	1.33±0.4	1.38±0.68	5.32±0.94	0.93±0.33	0.91±0.24
	53:5TG	1.05±0.59	0.65±0.31	1.05±0.29	1.14±0.49	6.49±1.3	0.97±0.31	0.89±0.26
	53:6TG	1.04±0.38	0.54±0.31	1.54±0.53	0.92±0.46	1.63±0.38	0.94±0.26	0.93±0.31
	54:0TG	1.08±0.72	0.75±0.4	1.49±0.77	0.97±0.44	2.54±0.57	0.82±0.36	0.93±0.25
	54:1TG	1.3±0.88	0.6±0.37	1.55±1.02	1.03±0.46	4.96±0.77	0.78±0.48	0.78±0.37
	54:2TG	1.17±0.86	0.72±0.46	1.35±0.63	1.26±0.5	14.39±6.16	1.01±0.6	0.87±0.26
	54:3TG	1.07±0.67	0.7±0.47	1.18±0.46	1.19±0.5	13.16±2.59	0.93±0.35	0.9±0.25
	54:4TGa	1.04±0.57	0.73±0.61	1.34±1.24	1.26±0.64	17.86±4	0.97±0.34	0.92±0.27
	54:4TGb	1.06±0.63	0.72±0.34	1.88±0.74	1.1±0.5	1.15±0.27	0.79±0.22	1.25±0.48
	54:5TG	0.91±0.55	0.8±0.51	1.21±0.43	1.41±0.71	2.99±1.33	0.92±0.34	0.99±0.32
	54:6TGa	1.1±0.59	0.48±0.36	1.42±0.41	0.91±0.43	20.68±3.74	1.01±0.38	0.99±0.27
	54:6TGb	1.14±0.93	0.78±0.81	1.9±0.81	1.74±1.14	1.36±0.59	1.21±0.7	1.38±0.68
	54:7TGa	1.1±0.76	0.58±0.45	1.06±0.3	1.12±0.61	19.83±7.37	1±0.44	0.9±0.29
	54:7TGb	0.98±0.62	0.82±0.51	1.12±0.44	1.05±0.48	3.59±0.68	0.99±0.43	0.99±0.38
	54:7TGc	1.37±1.45	0.71±0.62	0.74±0.3	0.89±0.47	1.6±0.33	1.38±1.19	1.3±0.64
	54:8TGa	1.23±0.91	0.92±0.62	0.84±0.35	0.87±0.4	2.76±0.72	1.12±0.71	1.11±0.54
	54:8TGb	1.18±0.72	0.62±0.42	1.05±0.32	0.71±0.27	3.97±1.6	1.1±0.62	1.31±0.51
	55:2TG	1.23±0.9	0.53±0.38	2.05±1.22	0.9±0.48	3±0.92	1.21±0.75	0.83±0.37
	55:7TG	1.27±0.94	0.67±0.35	0.78±0.3	0.79±0.31	3.39±1.02	1.15±0.59	1.22±0.55
	55:8TG	1.12±0.64	0.5±0.25	1.18±0.38	0.69±0.31	2.37±0.87	1.1±0.48	1.27±0.33
	56:0TG	1.14±0.75	0.66±0.42	2.01±1.26	0.85±0.39	2.82±0.63	0.94±0.63	0.81±0.36
	56:1TG	1.26±0.91	0.54±0.38	1.97±1.28	1.03±0.62	4.01±0.71	0.84±0.62	0.81±0.41
	56:2TG	1.41±1.12	0.56±0.43	1.53±1.05	1.26±0.83	6.9±1.35	0.95±0.82	0.92±0.56
	56:3TG	1.25±0.96	0.67±0.5	1.41±0.66	1.15±0.55	9.36±1.99	1.06±0.68	0.81±0.35
	56:4TGa	1.21±0.9	0.62±0.43	1.22±0.61	1.22±0.58	7.41±2.02	1.14±0.89	0.84±0.22
	56:4TGb	1.28±0.71	1.07±0.56	1.93±0.81	1.46±0.78	0.85±0.18	0.97±0.34	1.09±0.5
	56:5TGa	1.11±0.65	0.5±0.37	1.24±0.51	1.05±0.48	4.46±0.83	1.07±0.66	0.86±0.28
	56:5TGb	1.1±0.83	0.47±0.31	1.47±0.73	1.18±0.69	9.65±3.87	1.06±0.53	1.11±0.44
	56:5TGc	0.94±0.44	0.88±0.45	1.3±0.48	1.6±0.68	2.14±0.48	0.8±0.23	0.86±0.2
	56:6TG	0.92±0.6	0.67±0.4	1.12±0.47	1.21±0.61	5.23±2.64	0.94±0.36	1.03±0.37
	56:7TGa	1.11±1	0.64±0.39	1.35±0.78	1.18±0.76	2.46±1.21	1.06±0.61	1.02±0.33
	56:7TGb	1.26±1.45	0.53±0.35	0.92±0.27	0.7±0.34	4.97±1.61	1.17±0.82	1.59±1.13
	56:8TGa	1.1±0.35	0.86±0.45	1.61±0.47	1.15±0.38	0.69±0.16	1.04±0.32	1.08±0.3
	56:8TGb	1.25±1.17	0.36±0.36	1.13±0.37	0.53±0.36	1.75±0.55	1.1±0.65	1.63±0.74
	56:9TGa	1.11±0.55	0.8±0.54	0.84±0.23	0.79±0.27	1.7±0.27	1.11±0.5	1.09±0.46
	56:9TGb	1.24±1.11	0.91±0.82	0.82±0.22	0.84±0.39	2.95±0.79	1.17±0.55	1.41±0.63
	56:10TG	1.37±0.85	0.92±0.79	0.73±0.32	0.78±0.38	2.9±0.41	1.3±0.83	1.27±0.67
	57:2TG	1.53±1.36	0.48±0.37	1.84±1.36	0.83±0.43	4.05±0.85	1.16±0.78	0.93±0.55
	58:1TG	1.33±0.99	0.66±0.52	1.96±1.33	1.09±0.67	3.01±0.6	0.95±0.8	0.84±0.5
	58:2TG	1.37±1.06	0.56±0.44	1.61±1.11	1.17±0.64	4.46±1.03	0.89±0.76	0.81±0.44
	58:3TG	1.38±1.08	0.51±0.39	1.72±1.08	1.01±0.57	7.04±1.37	0.95±0.7	0.9±0.45
	58:4TG	1.22±1.24	0.47±0.5	1.17±0.78	1.26±0.94	9.98±2.09	1.17±1.14	0.93±0.74
	58:5TG	1.17±0.77	0.88±0.58	1.65±0.89	1.26±0.61	1.09±0.15	0.94±0.58	0.85±0.39
	58:6TG	1.08±0.56	0.68±0.3	1.48±0.63	1.06±0.41	2.37±0.66	0.88±0.34	0.93±0.19
	58:7TGa	1.14±0.65	0.6±0.31	1.47±0.62	1.01±0.38	1.98±0.62	0.99±0.36	1.01±0.27
	58:7TGb	0.97±0.47	0.87±0.51	1.09±0.43	1.2±0.46	2.35±0.35	0.83±0.32	1.1±0.38
	58:8TGa	1.1±0.71	0.39±0.25	1.18±0.42	0.58±0.23	2.06±0.76	1.06±0.47	1.22±0.43
	58:8TGb	1.13±0.56	0.78±0.45	1.12±0.42	0.91±0.33	1.5±0.35	0.92±0.37	1.35±0.51
	58:9TGa	1.05±0.55	0.3±0.23	1.37±0.39	0.54±0.24	1.38±0.5	1.13±0.49	1.23±0.4
	58:9TGb	1.19±0.62	0.55±0.31	1.04±0.34	0.71±0.31	1.79±0.37	1.06±0.45	1.31±0.49
	58:10TGa	0.92±0.43	1.24±0.69	0.94±0.27	1.26±0.37	1.11±0.21	0.86±0.32	1.03±0.29
	58:10TGb	1.05±0.45	0.89±0.63	1.79±0.71	1.49±0.58	0.7±0.15	0.93±0.37	1.31±0.39
	58:11TG	1.06±0.43	2.56±1.75	0.6±0.27	1.85±0.55	0.41±0.13	1.14±0.53	0.84±0.32
	60:1TG	1.39±1.15	0.8±0.69	1.85±1.24	1.25±0.91	2.37±0.62	1.05±0.98	0.88±0.46
	60:2TG	1.18±0.95	0.63±0.51	1.37±0.94	1.07±0.64	2.38±0.7	0.81±0.75	0.73±0.43
	60:3TG	1.33±1.07	0.66±0.52	1.53±0.99	0.97±0.57	4.48±1.24	0.83±0.63	0.77±0.42
	60:4TG	1.48±1.22	0.58±0.43	1.54±0.92	1.32±0.64	7.73±2.49	1.03±0.63	0.95±0.57
	60:5TGa	1.32±0.94	0.55±0.23	1.64±0.72	1.05±0.56	8±2.46	1.15±0.88	0.83±0.36
	60:5TGb	1.55±1	0.9±0.58	2.56±1.73	1.25±0.8	0.94±0.25	1.01±0.66	1.13±0.7
	60:9TG	1.03±0.5	0.59±0.27	1.22±0.43	1.13±0.46	1.58±0.57	0.93±0.39	1.1±0.28
	60:11TGa	1.11±0.37	0.81±0.49	1.35±0.51	1.08±0.41	0.52±0.12	1.21±0.43	1.25±0.39
	60:11TGb	1±0.29	1.59±0.67	0.92±0.32	1.47±0.38	0.71±0.13	1.02±0.28	1.03±0.29
	60:12TGa	1.64±0.9	0.85±0.66	1.08±0.55	0.92±0.28	0.75±0.4	1.8±0.96	1.73±0.86
	60:12TGb	1.13±0.3	1.42±0.77	1.03±0.34	1.23±0.38	0.26±0.05	1.1±0.32	1.09±0.31
	60:13TG	1.58±0.81	1.61±1.07	0.72±0.38	0.96±0.32	0.44±0.14	1.65±0.83	1.54±0.69
	62:2TG	1.17±1	0.77±0.62	1.54±1.09	1.11±0.73	1.66±0.49	0.85±0.87	0.79±0.45
	62:3TG	1.35±1.11	0.69±0.63	1.53±0.98	1.03±0.58	2.83±0.7	1.02±0.9	0.83±0.47
	62:4TG	1.39±1.14	0.77±0.6	1.54±1.09	1.31±0.78	3.06±1.21	0.91±0.84	0.98±0.61
	62:5TGa	1.19±0.91	0.78±0.65	1.79±1.36	1.26±1.41	4.54±1.87	1.39±1.55	0.81±0.33
	62:5TGb	1.64±1.22	1.22±1.2	2.19±1.39	1.43±0.94	0.64±0.27	1.1±1.03	1.1±0.56
	62:12TG	1.11±0.35	0.49±0.27	1.41±0.59	0.65±0.26	0.94±0.36	1.17±0.44	1.46±0.52
	62:13TGa	1.37±0.73	0.47±0.27	1.26±0.35	0.77±0.34	0.95±0.61	1.38±0.65	1.81±0.75
	62:13TGb	1.42±0.64	1.09±0.5	0.85±0.27	0.75±0.28	0.94±0.42	1.29±0.55	1.77±0.82
	62:14TG	1.63±0.73	0.86±0.47	1.09±0.38	0.69±0.26	0.59±0.26	1.49±0.56	1.97±0.88
CoQ	CoQ9	0.96±0.16	1.02±0.32	0.79±0.31	1.27±0.44	1.23±0.3	1.01±0.27	0.92±0.31
AA+M	AA	1.01±0.25	1.42±0.37	0.92±0.26	1.44±0.33	0.42±0.11	1±0.25	0.95±0.16
	PGD2	1.02±0.82	2.09±2.69	1.28±0.6	6.26±16.35	1.04±0.71	0.99±0.52	1.54±1.54
	PGF2a	1.15±0.29	1.78±2.09	1.03±0.39	4.95±13.47	1.03±0.82	1.11±0.35	1.32±0.96
	TXB2	1.56±1.03	6.91±13.57	1.12±0.84	16.98±53.12	2.39±3.64	1.36±1.01	3.43±6.33
	12-HHT	1.47±0.81	5.23±9.86	1.2±0.91	16.35±51.23	1.93±2.78	1.25±0.66	3.01±5.21
	5-HETE	1.08±0.22	1.06±0.17	1.06±0.34	1.28±0.31	0.61±0.13	1.06±0.23	0.97±0.2
	8-HETE	1.07±0.37	1.79±1.26	1.18±0.8	2.65±4.07	0.45±0.1	1.06±0.37	0.91±0.3
	12-HETE	0.93±0.65	2.67±2.36	1.39±1.57	3.11±3.58	0.23±0.1	1.03±0.82	0.99±0.86
	15-HETE	1.17±0.28	1.65±1.31	1.08±0.41	2.83±5.25	0.6±0.21	1.07±0.3	1.13±0.41
	5,15-diHETE	0.99±0.52	1.4±1	0.59±0.23	1.11±0.29	1.23±0.29	1.23±0.62	1.11±0.39
	16-HETE	1.4±0.99	1.24±0.46	0.81±0.22	1.05±0.22	0.6±0.14	1.53±0.7	1.39±0.51
	17-HETE	1.18±0.36	1.21±0.4	0.83±0.2	1.07±0.24	0.52±0.17	1.25±0.58	1.15±0.47
	18-HETE	1.19±0.32	1.16±0.33	0.87±0.17	0.84±0.15	0.8±0.19	1.32±0.52	1.25±0.39
	20-HETE	1.2±0.45	1.27±0.5	0.62±0.11	1.06±0.32	0.3±0.05	1.19±0.35	1.1±0.28
	8,9-diHETrE	1.28±0.78	1.09±0.63	0.98±0.25	1.96±1.75	1.1±1.19	3.37±6.54	2.26±3.98
	5,6-diHETrE	1.32±0.43	0.71±0.18	1.25±0.51	0.88±0.24	0.81±0.18	1.26±0.25	1.11±0.18
	11,12-diHETrE	2.72±3.41	1.05±0.68	0.87±0.24	0.84±0.27	0.77±0.45	3.3±3.17	2.1±1.4
	14,15-diHETrE	2.18±2.89	1.09±0.73	0.96±0.27	0.92±0.3	0.72±0.34	2.34±1.83	1.7±1.02
EPA+M	EPA	1.12±0.54	1.71±0.52	0.51±0.28	1.69±0.59	0.34±0.14	1.14±0.56	1.04±0.38
	5-HEPE	1.02±0.4	1.29±0.44	0.6±0.29	1.7±0.62	0.63±0.16	1.15±0.63	0.95±0.38
	8-HEPE	1.24±0.55	1.21±0.65	0.29±0.13	0.75±0.34	1.75±0.35	1.53±0.86	1.16±0.58
	12-HEPE	1.73±1.77	4.84±5.67	1.12±1.17	5.54±8.36	0.3±0.12	2.3±2.43	1.56±1.27
	15-HEPE	1.55±0.76	1.7±0.99	0.3±0.13	1.02±0.43	0.8±0.12	1.66±1.08	1.39±0.71
	18-HEPE	1.03±0.4	1.3±0.53	0.3±0.11	0.8±0.38	2.16±0.57	1.06±0.64	0.84±0.41
	14,15-diHETE	1.12±0.53	1.4±0.6	0.36±0.13	1.16±0.45	1.22±0.27	1.39±0.75	1.01±0.35
	17,18-diHETE	1.03±0.53	1.45±1.17	0.42±0.11	1.08±0.32	1.36±0.35	1.28±0.71	1.04±0.46
DHA+M	DHA	1.11±0.42	1.37±0.45	0.71±0.22	1.54±0.52	0.25±0.1	0.97±0.3	1±0.28
	4-HDoHE	0.94±0.24	1.07±0.21	0.64±0.25	1.29±0.32	2.04±0.77	0.95±0.23	0.87±0.15
	7-HDoHE	1.03±0.31	1.21±0.44	0.64±0.37	1.13±0.42	1.41±0.39	1.03±0.43	0.89±0.35
	10-HDoHE	1.03±0.41	1.69±1.11	0.74±0.46	2.37±2.36	1.28±0.25	1±0.38	0.83±0.25
	13-HDoHE	1±0.33	1.29±0.61	0.64±0.21	1.87±1.66	1.21±0.27	0.96±0.34	0.92±0.23
	14-HDoHE	1.21±0.95	2.71±2.4	1.14±0.77	4.29±5.59	0.44±0.19	1.12±0.65	0.95±0.46
	17-HDoHE	1.08±0.26	1.5±0.82	0.7±0.33	1.92±1.33	0.98±0.18	1.07±0.4	1.01±0.29
	10,17-diHDoHE	1.16±0.35	0.92±0.31	0.64±0.31	1.05±0.56	1.56±0.56	1.3±0.59	1.69±0.66
	20-HDoHE	0.98±0.28	1.17±0.31	0.7±0.17	1.33±0.45	1.39±0.38	0.96±0.29	0.98±0.17
	19,20-diHDoPE	1.07±0.54	1.22±0.52	0.78±0.18	1.27±0.31	0.98±0.24	1.18±0.59	1.08±0.45
If more than 2 lipid species posess same formula, each lipid molecules put alphabet after class to distinguish each other
